# Supplementary material for: Targeting plasmid-encoded proteins that contain immunoglobulin-like domains to combat antimicrobial resistance
Source: eLife. 2024 Jul 24;13:RP95328. doi: 10.7554/eLife.95328 (PMC11268884; doi:10.7554/eLife.95328)
Supplement: Figure 8—source data 1. [file elife-95328-fig8-data1.zip]

Archive with 1 entries (1 files):
- Figure 8-source data 1.tif
